# Supplementary material for: Significant Enhanced Mechanical Properties of Suspended Graphene Film by Stacking Multilayer CVD Graphene Films
Source: Micromachines (Basel). 2023 Mar 28;14(4):745. doi: 10.3390/mi14040745 (PMC10146136; doi:10.3390/mi14040745)
Supplement: Supplementary file 1 [file micromachines-14-00745-s001.zip]

Archive with 1 entries (1 files):
- micromachines-2273664-supplementary.pdf
